# Supplementary material for: ISG15 as a Potent Immune Adjuvant in MVA-Based Vaccines Against Zika Virus and SARS-CoV-2
Source: Vaccines (Basel). 2025 Jun 27;13(7):696. doi: 10.3390/vaccines13070696 (PMC12300054; doi:10.3390/vaccines13070696)
Supplement: Supplementary file 1 [file vaccines-13-00696-s001.zip]

Archive with 1 entries (1 files):
- vaccines-3703285-supplementary.pdf
